# Supplementary material for: A Model for the Gene Regulatory Network Along the Arabidopsis Fruit Medio-Lateral Axis: Rewiring the Pod Shatter Process
Source: Plants (Basel). 2024 Oct 18;13(20):2927. doi: 10.3390/plants13202927 (PMC11511003; doi:10.3390/plants13202927)
Supplement: Supplementary file 1 [file plants-13-02927-s001.zip]

Archive with 4 entries (4 files):
- Supp_File_S3.pdf
- Supplementary File S4.pdf
- Table_S1.pdf
- Table_S2.pdf
